# Supplementary material for: Bidirectional Associations between Parental Feeding Practices and Child Eating Behaviors in a Chinese Sample
Source: Nutrients. 2023 Dec 22;16(1):44. doi: 10.3390/nu16010044 (PMC10780825; doi:10.3390/nu16010044)
Supplement: Supplementary file 1 [file nutrients-16-00044-s001.zip]

Archive with 1 entries (1 files):
- nutrients-2763008-supplementary.pdf
